# Supplementary material for: Grey matter changes on brain MRI in subjective cognitive decline: a systematic review
Source: Alzheimers Res Ther. 2022 Jul 22;14:98. doi: 10.1186/s13195-022-01031-6 (PMC9306106; doi:10.1186/s13195-022-01031-6)
Supplement: Supplementary file 2 — Additional file 2: Table S3. [file 13195_2022_1031_MOESM2_ESM.xlsx]

## Sheet: Todos
				Sample		Age
Reference	Journal	Tesla	Study type	Control	SCI	Control	SCI	Sample recruitment	SCI assesment method	Type of analysis	ROIs	Software package	Main results	Term used
Beckett et al., 2015	Alzheimer's & Dementia	1.5 / 3	Retrospective	189	106	-	-	Other (Population-based cohort)	-	ROI	Hippocampus	-	No significant differences were found between SCI and CN	Subjective memory complaints
Caillaud et al., 2020	The Journals of Gerontology	3	Prospective	30	67	71.9 (5.7)	72.3 (5.1)	Other (Mixed)	-	ROI	Hippocampus	FreeSurfer 5.3.0	No significant differences were found between SCI and CN in bilateral hippocampus	Subjective cognitive decline
Cantero et al., 2016	The Journals of Gerontology	3	Prospective	48	47	68.1(3.2)	69.6 (4.3)	Other (Mixed)	Memory Functioning Questionnaire and a structured interview	ROI	Parasubiculum presubiculum subiculum CA1 CA3 CA4 subfields granule cell layer of DG GC-DG (hippocampus-amygdala-transition-area) HATA fimbria (molecular layer) (ML) hippocampal fissure and tail.	Freesurfer	Individuals with SCI showed lower grey matter volumes than normal controls in the left hippocampus and its CA1, CA4, dentate gyrus and molecular layer subregions.	Subjetive memory complaints.
Cherbuin et al., 2015	The American Journal of Geriatric Psychiatry	2021-05-01	Retrospective	218	165	62.7 (1.3)	62.1 (1.4)	Other (Population-based cohort)	Do you feel you can remember things as well as you used to?	ROI	Bilateral Hippocampus	Analyze	No significant differences were found between SCI and CN.	Subjective memory decline
Chételat et al., 2010	Brain	3	Prospective	45	49	74.9 (7.1)	73.9 (7.2)	Other (Population-based cohort)	Do you have difficulties with your memory?	Voxel-based		SPM	Significant regional atrophy was found in the bilateral superior frontal sulci in SCI compared with CN	subjective cognitive impairment
Choi et al., 2015	Dementia and neurocognitive disorders	2021-05-01	Retrospective	33	36	63.9 (7.5)	64.6 (7.7)	Memory clinic	-	Voxel-based		SPM 5	In comparison to controls without subjective cognitive decline, subjects with subjective cognitive decline showed gray matter atrophy in the left superior and medial frontal gyri, left superior and inferior parietal lobules, and right precuneus and insular in the VBM analysis	Subjective cognitive decline
Cong et al., 2018	Brain Imaging and Behavior	3	Prospective	10	9	69.2 (5.7)	71.3 (6.4)	Memory clinic	-	ROI	CA1 CA2 CA3 DG subiculum EC BA35 & BA36 (collateral sulcus)CS	Automatic Segmentation of Hippocampal Subfields (ASHS)	Bigger right hippocampus, right DG,and right BA35, were found in SCI compared with CN.	subjective cognitive decline
Dong et al., 2020	Brain Imaging and Behavior	3	Prospective	67	63	65.3(5.1)	65.8(5.0)	Memory clinic	Clinical screening	Voxel-based		Montreal Neurological Institute EPI template	There was no significant difference in the ratio of GMV (grey matter volume) to the TIV (total intracanial volume) in SCD compared with controls.	Subjective cognitive decline
Eliassen et al., 2017	Brain and Behavior	2021-05-01	Prospective	np	38	np	59 (8.3)	Memory clinic	-	Cortical thickness	EC	Freesurfer	SCI group had smaller bilateral EC than the CN group	subjective cognitive decline
Erk et al., 2011	Archives Of General Psychiatry	3	Prospective	20	19	66.8 (5.4)	68.4 (5.7)	Memory clinic		Voxel-based		SPM5	Voxel-based morphometry analyses revealed no significant volume differences between participants reporting SMI	Subjective memory impairment
Fan et al., 2017	Human Brain Mapping	2021-05-01	Prospective	34	43	67.8 (7.4)	66.1 (7.0)	Memory clinic	Clinical screening	ROI Cortical thickness	Perhirinal cortex PC Parahippocampal EC Uncinate Fasciculus UF. Hippocampus Amygdala	Freesurfer	Cortical thickness: The SCI group had smaller left parahippocampal, perirhinal and enthorhinal cortex and smaller right parahippocampal and perirhinal cortex than CN. No differences were found in hippocampus.	subjective cognitive decline
Flier et al., 2004	Journal of Neurology	2021-05-01	Prospective	28	20	75 (7)	72 (7)	Memory clinic	Clinical screening	ROI	Hippocampus parahippocampal gyrus	Display	Smaller normalized left hippocampal volumes in SCI than CN.	Subjective memory complaints
Hafkemeijer., 2013	Brain Connectivity	3	Retrospective	29	25	71.3 (3.4)	71.4 (9.2)	Memory clinic	Self-reported + not meeting CI criteria after a battery of tests	ROI Voxel-based	hippocampus amygdala thalamus putamen globus pallidus nucleus accumbens caudate nucleus	FSL (Functional MRI of the Brain Software Library)	The VB analysis revealed smaller volumes in right hippocampus, right amygdala, bilateral ACC, mPFC, cuneus, precuneus and precental gyrus for SCI compared with CN. In the ROI analysis, SCI had smaller bilateral hippocampus than CN	Subjective memory complaints
Hong et al., 2014	Parkinsonism and Related Disorders	3	Prospective	23	47	66.4 (6.9)	63.2 (7.5)	Memory clinic	Do you feel that you have a decline in memory?	Cortical thckness			No significant differences were found between SCI and CN.	subjective cognitive decline
Hong et al., 2015	Journal of Korean Medical Science	2021-05-01	Prospective	28	28	70.6 (6.48)	70.9 (6.23)	Memory clinic	Self-reported + not meeting CI criteria after SNSB	ROI Voxel-based	Hippocampus Cingulate Corpus callosum	Analyze SPM5 software	In the VB analysis, subjects with SCI showed gray matter atrophy in the left orbito-frontal gyrus, inferior frontal gyrus, right calcarine gyrus, precuneus, lingual gyrus, inferior temporal gyrus, and both mid cingulate areas, compared with NC In the ROI analysis no differences found in hippocampal volume between SCI and CN.	subjective memory impairment
Ivanoiu et al., 2015	Journal of Alzheimer’s Disease	3	Prospective	31	21	-	-	Memory clinic	Clinical screening	ROI	Hippocampus	Freesurfer	No significant differences were found between SCI and CN.	Subjective cognitive impairment
Jessen et al., 2006	Neurobiology of Aging	2021-05-01	Prospective	14	12	66.5 (6.4)	66.1 (7.3)	Memory clinic	Self-reported	ROI	Hippocampus EC		SCI group had smaller bilateral EC than the CN group	subjective memory impairment
Kim et al., 2013	Archives of Gerontology and Geriatrics	2021-05-01	Prospective	28	90	70.7 (5.5)	65.8 (8.5)	Memory clinic	Self-reported + not meeting CI criteria after a battery of tests	ROI	Hippocampus amygdala	Markov random field mode (automatic method)	Significantly reduced Hippocampus and amygdala volumes in SCI than CN	subjective memory impairment
Kiuchi et al., 2014	PLoS One	2021-05-01	Prospective	41	28	75.2 (5.3)	70.5 (7.3)	Memory clinic	Self-reported + not meeting CI criteria after a battery of tests	Voxel-based		SPM	No significant differences were found between SCI and CN.	subjective cognitive impairment (Reisberg criteria)
Lauriola et al., 2017	Alzheimer's & Dementia	3	Prospective	38	32	64.0 (5.1)	64.8 (6.3)	Other (Population-based cohort)	Subjective Cognitive decline Questionnaire	Cortical thickness	Hippocampus (Bilateral) Fimbria Fissure Cornus ammonis (CA1, CA2, CA3,CA4)	Freesurfer	SCI showed significant smaller left medial orbitofrontal thickness than the CN group. It was not sifgnificant when adjusting for age or sex.	Subjective cognitive decline
Liang et al., 2020	Frontiers in Aging Neuroscience	3	Prospective	32	35	63.03 (5.433)	64.94 (5.955)	Other (Population-based cohort)	Clinical screening	Voxel-based		SPM 12	SCD is associated with significantly decreased gray matter volume (GMV) in the bilateral hippocampal tails and increased GMV in the bilateral paracentral lobules compared with HC subjects
Lim et al., 2019	Dementia and neurocognitive disorders	2021-05-01	Retrospective	29	21	69.4(5.30)	70.7(6.11)	Memory clinic	Clinical screening	Cortical thickness	Entorhinal Inferio parietal Inferio temporal Lateral orbitofrontal Medial orbitofrontal Middle temporal Para hippocampal Postcentral Posterior cingulate Precentral Precuneus Superior frontal Superior parietal Superior temporal Supramarginal Temporal pole	Freesurfer	Compared with NC group, the sSCD (stable, not progression) group showed diffuse cortical atrophy in the bilateral fronto-parieto-temporal area	subjective cognitive decline
Lindberg et al., 2017	Frontiers in Aging Neuroscience	3	Prospective	302	183	73.7 (5.0)	70.5 (5.7)	Memory clinic	Self-reported + not meeting CI criteria after a battery of tests	ROI	Subiculum	Freesurfer	No significant differences were found between SCI and CN.	subjective cognitive decline
López-Sanz et al., 2017	International Journal of Neural Systems,	2021-05-01	Prospective	39	41	70.4 (3.7)	71.6 (4.5)	Other (Mixed)	self-reported	ROI	Hippocampus	Freesurfer	No significant differences were found between SCI and CN.	subjective cognitive decline
López-Sanz et al., 2016	Scienific Reports	2021-05-01	Prospective	63	55	70.7 (4.5)	71 (5)	Other (Mixed)	Clinical screening	ROI	Hippocampus	Freesurfer	No significant differences were found between SCI and CN.	subjective cognitive decline
Marcotte et al., 2019	Scienific Reports	3	Prospective	29	68	70 (6.3)	71 (6.4)	Other (Population-based cohort)	Clinical screening	ROI Cortical thickness	Hippocampus EC	Freesurfer	No significant differences were found between SCI and CN.
Meiberth et al., 2015	Journal of Alzheimer’s Disease	3	Prospective	69	41	66.1 (6.9)	68.9 (7.2)	Memory clinic	Clinical screening	Cortical thickness	EC Parahippocampus	Freesurfer 5.0	reduced cortical thickness in left entorhinal cortex	subjective memory impairment
Niemantsverdriet et al., 2018	Journal of Alzheimer’s Disease	3	Retrospective	93	102	67.3(8.5)	68.6 (9.8)	Memory clinic	Clinical screening	Cortical thickness		MSmetrix	No significant differences were found between SCI and CN.	Subjective cognitive decline (Jensen criteria)
Parker et al., 2020	Journal of Alzheimer’s Disease	3	Retrospective	23	23	74.3 ± 5.0	72.9 ± 5.4	Other (Mixed)	Clinical screening	Voxel-based		FSL (Functional MRI of the Brain Software Library)	No significant differences were found between SCI and CN.	Subjective memory decline
Perrotin et al., 2015	Journal of Alzheimer’s Disease	3	Prospective	40	17	69.35 (6.37)	69.12 (8.52)	Memory clinic	Self-reported + not meeting CI criteria after a battery of tests	ROI Voxel-based	Hippocampus (whole, CA1, Subiculum)	Manual & SPM12	In the VB analysis SCI had significative hippocampal grey matter atrophy (CA1) compared with CN. In the ROI analysis reduced hippocampal volume was found in SCI (especially CA1 and sububiculum) compared with CN.	Subjective cognitive decline (Jensen criteria)
Perrotin et al., 2017	Alzheimer's & Dementia	3	Prospective	35	28 SCDclinic 35 SCDcohort	65.6 (8.6)	67.6 (7.7) 70.8 /7.5)	Other (Mixed)	Cognitive Difficulties Scale	Voxel-based		SPM 5	No significant differences were found between SCI and CN.	subjective cognitive decline
Platero et al., 2018	Human Brain Mapping	2021-05-01	Prospective	70	87	70.3 (4.5)	71.7 (5.1)	Memory clinic	Clinical screening	ROI	Hippocampus	FMRIB’s Linear Image	No significant differences were found between SCI and CN.	subjective cognitive decline
Risacher et al., 2020	Brain Communications	3	Prospective	31	20	68.8 (4.8)	72.7 (6.4)	Other (Population-based cohort)	clinical screening	ROI	Hippocampus	Freesurfer	No significant differences were found between SCI and CN.	subjective cognitive decline
Rogne et al., 2016	Dementia and Geriatric Cognitive Disorders Extra	2021-05-01	Prospective	58	25	70.6 (6.7)	70 (9.1)	Other (Population-based cohort)	Has your memory declined?	ROI	Hippocampus Amygdala	NeuroQuant	Volume of hippocampus was significantly smaller and the mean volume of the lateral ventricles was significantly larger in subjects with SCI compared with CN.	Subjective memory complaints
Ryu et al., 2017	International Psychogeriatrics	2021-05-01	Prospective	27	18	70.59 (6.05)	69.89 (6.26)	Memory clinic	Clinical screening	ROI	Hippocampus Entorhinal	Analyze	Lower entorhinal cortical volumes in SCI compared with CN, but there was no difference in hippocampal volume.	subjective memory impairment
Sánchez-Benavides et al., 2018
Saykin et al., 2006	Neurology	2021-05-01	Prospective	40	40	71 (5.1)	73.3 (6)	Other (Mixed)	Questions from the Cognitive Complaint Index	ROI Voxel-based	Bilateral hippocampus (Right subgyral hippocampus, BA27 and BA28)	BRAINS	In the VB analysis The SCI group showed patterns of decreased GM relative to the CN group on whole brain analysis, with differences evident in the MTL and frontotemporal, regions including bilateral frontal (top), right hippocampus (middle), and left hippocampus. In the ROI analysis the hippocampal volume difference of SCI and CN was not significative	Cognitive complaints
Scheef et al., 2019	NeuroImage: Clinical	3	Prospective	49	24	66 (7.2)	67 (6.1)	Memory clinic	Clinical screening and Do you feel like your memory is becoming worse	ROI	Right hippocampus (Ch12 Ch3 Ch4 Ch4p NSP chBFNto)	SPM PASW 18	The (normalized) chBFNtot volume was smaller in the SCD group compared with the (normalized) volumes of the control group. the Ch1/2 and Ch4p nuclei showed significantly smaller volumes in the SCD group as compared with the control group. The analyses for the other nuclei yielded no significant effect between groups.	subjective cognitive decline
Scheef et al., 2012	Neurology	3	Prospective	56	31	66.4 (7.2)	67.6 (6.2)	Memory clinic	“Do you feel like your memory is becoming worse?”	ROI Voxel-based	Posterior cingulateCx precuneus cingulate gyrus Hippocampus	SPM PASW 18	In the VB analysis, within the a priori volume,right hippocampal GM was reduced in the SMI group. The ROI analysis confirmed the decrease in right hippocampal GM volume	Subjective memory decline
Schultz et al., 2015	Brain Imaging and Behavior	3	Prospective	184	77	54.33 (6.10)	54.41 (6.44)	Other (Population-based cohort)	“Do you think you have a problem with your memory?"	ROI Cortical thickness	hippocampus amygdala EC fusiform Cx parahippocampal Cx cingulate isthmus Cx posterior cingulate Cx precuneus supramarginal Cx inferior parietal Cx	Freesurfer	The amygdala volume was significantly lower in SCI than CN	Subjetive memory complaints.
Selnes et al., 2012	Alzheimer's and Dementia	2021-05-01	Prospective	21	16	62 (49-77)	59.2 (45-71)	Memory clinic	Clinical screening	ROI Cortical thickness	Hippocamppus EC Parahippocampal Cx Retrosplenial Cx Posterior Cingulate Cx Precuneus Inferior Parietal Cx Supramarginal Cx Middle Temporal Cx	Freesurfer	No differences in cortical thinning or hippocampal volume between SCI and controls,	Subjective cognitive impairment
Shu et al., 2018	Radiology	3	Prospective	51	36	62.2 ( 9.1)	62.2 (9.1)	Memory clinic		ROI	Hippocamppus	-	No significant differences were found between SCI and CN.	Subjective cognitive decline
Striepens et al., 2010	Dementia and geriatric Cognitive Disorders	3	Prospective	48	21	65.8 (7.2)	66.3 (6.1)	Memory clinic	Only included subjects with informant confirmation of memory decline.	ROI	Hippocampus EC amygdala	SPM5 / Analyze5.0	SCI had smaller bilateral hippocampus and EC and smaller right amygdala than CN.	Subjective cognitive impairment
Sun et al., 2016	Radiology	3	Prospective	61	25	64.11 (8.59)	65.52 (6.12)	Memory clinic	Clinical screening	Voxel-based		SPM	No significant differences were found between SCI and CN.	Subjective cognitive decline
Tepest et al., 2008	Dementia and geriatric Cognitive Disorders	2021-05-01	Prospective	13	14	67.5 (5.5)	66.4(7.3)	Memory clinic	Clinical screening	ROI	Hippocamppus (Whole, CA1, CA2, CA3, CA4, DC, subiculum)	Analyze	No significant differences were found between SCI and CN.	Subjective memory impairment
van Rooden et al., 2018	Journal of Alzheimer’s Disease	3	Prospective	42	25	68(9.2)	68 (9.1)	Other (Mixed)	“Do you have memory complaints? If yes, do these complaints worry you?” and “Have you seen a medical professional for your memory complaints?"	ROI	hippocampus	FIRST scale	No differences found in hippocampal volume	Subjective cognitive decline
Wang et al., 2006	Neurobiology of Aging	2021-05-01	Prospective	50	28	71.9 (5.3)	73 (6.4)	Memory clinic	Standardized interviews and self-report inventories	ROI	Corpus callosum. (Whole, C1, rostrum and genu; C2, anterior truncus; C3, middle truncus; C4, posterior truncus; C5, isthmus and splenium.)	ALICE	In SCI there was a significantly smaller C5 subregion of the corpus callosum (isthmus and splenium) as compared to CN.	Subjective cognitive complaints
Xue et al., 2020	Frontiers in Neuroscience	3	Retrospective	28	19	72.66 (4.42)	71.95 (5.09)	Other (Population-based cohort)	?	Voxel-based		DARTEL toolbox	No significant differences were found between SCI and CN.	Subjective cognitive decline
Yue et al., 2018	Frontiers in Psychiatry	3	Retrospective	67	111	67.7 (6.6)	69.8 (7.6)	Other (Population-based cohort)	“Do you feel you can remember things as well as you used to?”	ROI	Hippocampus Amygdala Temporal horn	Learning Embedding for Atlas Propagation (LEAP)	Right Hippocampus and Right Amygdala were smaller in SCD.	Subjective cognitive decline
Zajac et al., 2020	Cerebral Cortex Communications	3	Prospective	24 (SCD-)	29 (SCD+)	72.1 (10.4)	71.8 (6.04)	Other (Population-based cohort)	Cognitive Change Index	ROI	Bilateral: whole hippocampus hippocampal tail subiculum CA1 hippocampal fissure presubiculum parasubiculum molecular layer granule cell layer/DG CA3 CA4 fimbria HATA	Freesurfer	smaller left molecular layer, CA1, CA4, CA3, tail and whole hippocampal volumes in SMD	Subjective memory decline
Zhao et al., 2019a	Journal of Geriatric Psychiatry and Neurology	3	Prospective	48	40	64.71 (7.69)	65.08 (7.94)	Memory Clinic	self-reported	ROI	lateral ventricle, third ventricle, bilateral hippocampus, amygdala, frontal lobe, occipital lobe, temporal lobe, parietal lobe, cingulate lobe, and insular areas	AccuBrain	Significant volumetric reduction in bilateral hippocampus, amygdala, frontal, occipital and temporal lobes, cingulate lobe and Insular cortex in SCI compared with CN	Subjective cognitive decline
Zhao et al., 2019b	Frontiers in Neuroinformatics	3	Prospective	42	35	64.24 (6.16)	64.53 (7.29)	Memory clinic	Clinical screening	ROI	hippocampal tail parasubiculum presubiculum subiculum CA1 CA3 CA4 HATA GC-DG molecular layer fimbria hippocampal fissure	Freesurfer	SCI had grey matter reduction in the left whole hippocampus hippocampal tail, subiculum, presubiculum, molecular layer HP, GC-ML-DG and CA4 of left hippocampal subregions, right presubiculum and right fimbria compared with CN.
